# Supplementary material for: Functional characterization and allelic mining of OsGLR genes for potential uses in rice improvement
Source: Front Plant Sci. 2023 Aug 11;14:1236251. doi: 10.3389/fpls.2023.1236251 (PMC10450912; doi:10.3389/fpls.2023.1236251)
Supplement: Supplementary file 2 [file DataSheet_2.xlsx]

## Sheet: Supplementary Data 2
Supplementary Data 2. Expression profiles of the rice GLR genes under normal and abiotic stress conditions.
Gene_name	Gene_ID	Cd_Shoot_ContH_0h	Cd_Shoot_High_1h	Cd_Shoot_High_12h	Cd_Shoot_High_1d	Cd_Shoot_High_5d	Cd_Root_ContH_0h	Cd_Root_High_1h	Cd_Root_High_12h	Cd_Root_High_1d	Cd_Root_High_5d	Cd_Shoot_ContLVL_0h	Cd_Shoot_Low_1d	Cd_Shoot_Low_4d	Cd_Shoot_Low_10d	Cd_Shoot_VeryLow_1d	Cd_Shoot_VeryLow_4d	Cd_Shoot_VeryLow_10d	Cd_Root_ContLVL_0h	Cd_Root_Low_1d	Cd_Root_Low_4d	Cd_Root_Low_10d	Cd_Root_VeryLow_1d	Cd_Root_VeryLow_4d	Cd_Root_VeryLow_10d	Dry_Shoot_Cont_0h	Dry_Shoot_Dry_1h	Dry_Shoot_Dry_3h	Dry_Shoot_Dry_6h	Dry_Shoot_Dry_12h	Dry_Shoot_Dry_1d	Dry_Root_Cont_0h	Dry_Root_Dry_1h	Dry_Root_Dry_3h	Dry_Root_Dry_6h	Dry_Root_Dry_12h	Dry_Root_Dry_1d	Cold_Shoot_Cont_0h.1	Cold_Shoot_Cold_1h	Cold_Shoot_Cold_3h	Cold_Shoot_Cold_6h	Cold_Shoot_Cold_12h	Cold_Shoot_Cold_1d	Cold_Root_Cont_0h	Cold_Root_Cold_1h	Cold_Root_Cold_3h	Cold_Root_Cold_6h	Cold_Root_Cold_12h	Cold_Root_Cold_1d
OsGLR2.1	Os02t0117500-01	14.86	15.76	17.61	83.41	14.92	54.88	50.45	70.02	83.33	94.63	83.63	237.51	197.76	47.11	163.13	109.7	43.56	116.22	137.27	190.28	125.19	158.83	179.47	108.31	85.11	57.69	29.34	16.73	23.37	53.71	109.74	125.84	121.98	170.43	138.98	137.5	87.65	63.56	35.64	48.62	64.78	65.76	99.92	107.13	108.36	111.29	129.98	165.64
OsGLR2.2	Os02t0787600-01	25.62	26.92	117.65	209.68	73.69	15.93	76.52	4.61	8.92	10.57	57.36	76.71	112.61	43.14	75.63	153.14	79.67	26.68	27.09	23.71	20.03	30.25	42.18	25.04	52.96	50.87	121.94	24.08	32.93	42.83	22.69	51.86	46.43	161.53	195.63	148.5	98.59	91.56	213.15	376.78	633.94	94.89	41.12	23.92	38.65	46.86	45.45	51.45
OsGLR4.1	Os04t0585200-01	372.02	362.4	253.1	222.93	182.11	22.01	33.15	12.47	27.58	5.32	508.93	723.17	565.58	733.6	722.21	560.56	648.19	12.34	11.51	13.58	14.83	13.61	25.89	18.53	540.09	821.78	408.55	52.29	19.43	36.73	26.17	26.53	34.1	40.99	39.71	32.21	559.36	407.82	252.22	461.8	1093.16	481.7	26.73	28.43	28.32	30.81	35.9	67.16
OsGLR6.1	Os06t0155000-00	10.6	9.33	2.09	3.04	19.65	1.07	2.84	0	1.5	0	3.17	2.31	2.05	0	0	8.44	0	0.83	0	0	0	2.68	2.4	0	5.09	2.91	3.91	2.66	25.52	43.06	3.62	4.02	0	21.41	30.99	15.35	0	2.86	5.38	14.36	17.31	2.63	2	29.33	27.39	31.8	28.85	49.31
OsGLR6.2	Os06t0188400-01	26.47	13.86	11.79	7.3	15.68	3.24	6.23	1.31	2.35	2.4	9.09	12.21	8.45	8.92	6.13	8.27	6.53	15.67	11.53	17.18	22.77	14.18	16.97	13.91	6.31	6.82	9.22	5.72	11.01	11.82	17.08	39	19.35	43.17	40.67	17.05	10.13	10.08	7.73	11.82	6.79	9.79	25.8	22.22	35.63	26.86	19.45	12.51
OsGLR6.3	Os06t0188600-01	29.86	27.83	36.71	23.93	11.17	5.92	4.23	2.15	1.99	3.8	84.14	90.68	85.21	56.49	81.07	71.27	77.97	10.64	6.58	5.56	6.93	8.4	4.06	5.5	70.32	57.37	50.84	33.94	37.24	15.93	7	5.33	6.84	4.43	4.6	1.85	84.57	55.81	29.4	30.47	27.67	87.53	5.09	21.55	13.21	7.67	10.01	2.8
OsGLR6.4	Os06t0188700-00	23.81	31.37	23.19	10.08	4.78	2.15	2.5	1.38	0.46	1.09	32.67	38.62	36.3	35.52	29.08	41.01	34.63	1.29	3.26	2.86	5.94	4.15	4.48	4.72	35.74	32.38	24.93	10.7	7.52	7.12	9	4.36	17.59	9.48	11.83	5.55	33.4	20.37	9.45	7.12	2.68	23.65	5.92	0	1.55	0.76	0	4.5
OsGLR6.5	Os06t0188800-01	267.63	206.45	217.46	114.73	79.48	37.21	31.81	18.81	38.41	38.1	306.97	260.5	308.63	245.95	307.18	339.19	295.1	67.09	57.56	63.22	50.62	86.73	53.22	68.65	292.78	262.49	225.36	127.12	140.76	47.41	86.93	25.89	80.93	37.37	22.05	46.46	309.27	254.73	208.35	205.77	180.85	266.62	94.92	52.41	74.83	65.45	45.87	101.55
OsGLR6.6	Os06t0189100-00	0.73	1.88	0.86	0.75	0.39	0	0.26	0.31	0	0	0.58	1.26	1.12	0.92	0	0	0.59	0	0	0	0	0	0	0	0.93	1.59	0.54	1.46	0	0	0	0	0.62	0	0	0	0.6	0	0	0	0	0	0.55	0	0	0	0	0
OsGLR6.7	Os06t0190000-00	0	0.58	0	0	0	0	0	0	0	0	0	0	0	0	0	0	0	0	0	0	0	0	0	0	0	0	0.58	0	0	0	0	0	0	0	0	0	0	0	0	0	0	0	0	0	0	0	0	0
OsGLR6.8	Os06t0190500-01	337.69	277.28	253.08	125.32	83.97	33.17	35.68	20.99	35.33	24.57	316.31	269.21	339.12	278.75	310.92	373.51	332.88	50.62	53.55	56.55	47.37	67.47	56.62	48.07	322	296.86	246.82	131.92	137.26	45.06	68.25	24.32	60.09	33	24.17	41.81	343.19	268.06	277.17	279.75	227.87	353.38	66.7	54.5	74.9	65.6	52.48	99.58
OsGLR6.9	Os06t0190700-00	30.29	28.39	41.36	39.96	63.66	15	14.67	8.29	10.54	21.05	64.73	81.47	75.85	93.33	76.35	74.55	73.72	26.07	21.07	31.48	15.38	33.35	19.31	23.41	66	55.89	46.44	72.46	66.08	50.71	23.32	17.75	29.6	15.96	15.32	11.3	73.68	65.37	35.97	39.19	40.83	89.73	27.03	23.55	33.98	44.2	35.48	59.39
OsGLR6.10	Os06t0190800-01	65.76	92.89	73.34	96.11	67.77	87.37	72.74	31.67	54.59	42.38	133.12	176.54	128.63	174.8	167.02	122.23	136.33	133.94	122.65	117.21	137.6	124.32	128.3	151.81	152.27	154.76	103.16	83.96	55.16	24.82	148.53	100.87	133.74	61.27	50.79	60.41	152.97	118.67	50.26	46.01	35.6	155.82	137.1	125.98	116.57	106.29	69.22	88.08
OsGLR6.11	Os06t0246600-01	0.57	0.84	0.45	0.58	1.82	0.92	0	0.96	0	1.5	1.82	1.99	3.55	1.45	2.24	0	0.92	0	0	1.99	1.03	0	0	0	0	0	1.69	2.3	1.09	2.48	1.57	3.47	0	2.64	8.23	0	0.95	2.47	4.64	0	0	2.27	0.87	1.15	0	2.11	0	0
OsGLR6.12	Os06t0680500-01	68.49	94.94	23.72	127.6	23.76	47.67	35.94	9.63	24.18	13.99	602.17	820.83	722.95	676.76	712.8	394.44	648.05	63.9	66.8	68.17	86.75	79.75	68.12	113.94	616.13	814.48	278.29	23.43	19.38	35.36	95.01	49.5	56.35	40.8	42.58	25.73	583.83	420.38	194.96	225.7	218.57	490.08	73.84	47.35	43.95	38.17	30.36	34.53
OsGLR7.1	Os07t0103100-01	175.22	237.02	170.2	412.29	122.79	78.5	87.21	219.82	99.83	140.39	310.08	434.21	388.51	361.32	379.32	267.9	331.98	145.09	90.74	120.75	86.73	97.06	107.37	99.54	389.33	453.02	319.94	314.61	147.58	229.61	111.97	105.95	129.99	88.84	77.81	65.13	349.22	291.44	185.74	216.73	219.27	240.47	134.06	95.16	103.13	82.04	78.59	88.42
OsGLR7.2	Os07t0522600-01	29.19	63.96	61.48	16.85	12.42	114.84	123.13	27.22	54.13	32.69	47.16	70.86	78.88	57.4	72.22	67.66	75.32	186.83	183.73	194.88	208.74	230.01	167.87	221.81	75.86	57.16	80.55	31.03	40.91	13.43	181.88	124.85	141.34	87.84	116.27	74.32	90.67	68.69	23.35	18.22	15.9	85.19	179.55	93.52	121.41	131.56	83.13	96.88
OsGLR9.1	Os09t0428300-00	10.46	8.73	9.94	14.04	123.5	6.19	5.27	5.93	11.48	4.75	29.4	34.73	24.84	46.17	25.73	22.23	20.42	9.66	13.48	6.83	13.6	11.91	7.72	16.9	28.03	12.89	19.85	47.83	24.88	68.75	14.34	12.4	7.56	1.51	4.12	2.53	24.96	25.39	11.06	5.67	5.88	21.42	10.42	9.88	9.22	9.06	6.23	7.16
OsGLR9.2	Os09t0428600-00	25.19	16.8	25.64	19.19	100.69	13.36	12.24	9.69	13.99	15.17	29.87	24.14	40.91	40.87	25.94	55.32	43.05	15.94	12.33	19.43	12.84	15.05	19.04	15.53	31.16	34.81	34.05	72.52	124.47	189.14	15.76	16.42	18.25	31.24	21.31	39.19	40.13	32.09	37.52	41.05	51.4	39.62	23.09	16	20.35	23.74	28.56	58.51
OsGLR9.3	Os09t0429000-00	2.01	1.26	1.1	0.32	0.33	2.24	9.19	5.08	4.55	0	2.95	2.15	3.83	1.57	4.26	0.66	2.5	9.9	6.37	14.53	20.11	20.01	15.71	26.61	1.58	1.35	2.29	1.86	0.89	2.01	11.86	12.66	21.17	32.11	28.93	31.03	3.08	4	1.26	2.68	2.02	3.68	10.31	4.67	4.65	6.28	5.47	13.54
OsGLR9.4	Os09t0429200-00	5.62	5.64	3.84	1.56	1.93	9.44	13.07	1.92	4.65	4.81	9.92	13.77	7.08	5.8	10.77	12.92	11.34	42.82	23.62	24.89	43.71	34.46	32.58	57.62	8.95	11.99	10.35	5.48	2.35	0	34.18	14.3	15.63	16.15	10.95	7.64	13.37	4.59	9.05	6.59	8.45	4.23	25.38	14.39	13.72	7.3	9.11	17.98
OsGLR9.5	Os09t0429400-00	5.09	6.87	3.29	3.08	4.58	8.09	18.47	21.6	26.41	25.26	8.6	7.53	11.01	4.32	10.32	4.59	6.76	26.59	37.69	26.35	38.8	47.48	55.5	55.55	9.88	8.11	9.14	4.33	4.16	5.35	25.81	14.99	36.24	22.1	21.68	28.03	8.71	15.98	7.1	10.04	5.04	9.81	29.75	9.33	15.67	14.83	10.09	27.73
OsGLR9.6	Os09t0429500-00	0.31	0	0	0	0	0.12	0.22	0.13	0.34	2.41	0	0	0.95	0	0	0	0.49	0.96	0	0	0	0.62	0.55	1.75	0	0	0.23	0	0	0.66	0.83	0.93	1.57	0.7	2.2	3.53	0.25	0	0	0	0	0	0.23	0.31	0	2.25	0	0.67
OsGLR9.7	Os09t0431100-01	8.7	8.17	27.6	192.07	126.1	11.18	59.15	30.15	10.79	23.69	12.12	7.1	6.33	22.49	8.03	15.6	17.42	9.23	18.54	22.74	24.34	14.31	11.36	19.78	9.05	6.55	15.71	2.73	3.41	2.95	12.68	7.02	39.61	21.98	17.14	34.15	10.38	12.91	21.35	7.67	8.89	4.32	17.34	21.09	8.18	2.51	2.22	10.72
OsGLR9.8	Os09t0431200-01	31.69	39.1	68.23	194.86	479.05	32.44	60.77	61.31	73.91	45.81	52.95	25.65	53.02	88.66	55.36	196.12	71.87	40.34	30.86	42.59	59.68	38.31	107.93	52.35	54.86	41.47	77.87	369.51	462.71	467.53	30.64	51.09	49.12	116.61	105.12	100.07	46.27	107.78	612.85	559.89	906.89	88.25	35.12	57.73	67.25	76.28	79.51	78.92
OsGLR9.9	Os09t0485700-00	0	0	0	0	0	0	0	0	0	0	0	0	0	0	0	0	0	0	0	0	0	0	0	0	0	0	0	6.04	0	6.53	0	0	0	0	0	0	0	0	0	0	0	5.97	0	0	0	0	0	0
[truncated: 25 more columns]

## Sheet: Supplementary Data 3
Supplementary data 3. Target sequence and detection primers of five GLR genes in the knockout experiments.
Gene_name	Target_1	Target_2	Detection_primer_F	Detection_primer_R
OsGLR2.2	tgcaggtgcaggccatgatcggg	gtaggacagcacggggacgcggg	GAAATGACTTGACTTCGCACCAG	CTCCCGTACGGCGAGTCCTC
OsGLR4.1	gctccaattctcactgcatcggg	aaagttcatcgcctaaagagg	GTGCGTTGTTACGTTGAAGGAT	GCATGCAGGATGATGACCCGAG
OsGLR6.8	agaggataaatgctggagtgagg，	acggcattgtgaactccacatgg	TGTGTGTAGAAAAGTTCGATGTG	GGTATCCAACATAATCACCATTATTC
OsGLR7.1	gagcaggacaccaagtgcagcgg	gtcgcggttcacgtcggcgacgg	AGCTAGCTAAGCTAGCTACCAAT	CGAGAATGGAGGAATTAGATAAC
OsGLR9.8	atcttctcgttgggcgttcgggg	gtggctggggaacatcagctggg	CCATTGCTCACTTCGCAAGT	GGACGGCCTAGCTAACTTAC

## Sheet: Supplementary Data 4
Supplementary Data 4. The Shannon’s equitability (EH) and gene-CDS-haplotype number (gcHapN) of 26 OsGLR genes in in four major rice populations.
Gene name	Gene ID	Subfamily	Xian		Geng		Aus		Bas		Total
			EH	gcHapN (major gcHapN)	EH	gcHapN (major gcHapN)	EH	gcHapN (major gcHapN)	EH	gcHapN (major gcHapN)	EH	gcHapN (major gcHapN)
OsGLR2.2	Os02g0787600	I	0.409	172(18)	0.362	84(10)	0.507	42(9)	0.621	26(10)	0.45	307(15)
OsGLR6.1	Os06g0155000	I	0.049	5(2)	0.022	4(1)	0.169	4(3)	0.06	2(2)	0.05	6(2)
OsGLR6.2	Os06g0188400	I	0	1	0	1	0	1	0	1	0	1
OsGLR9.7	Os09g0431100	I	0.406	240(8)	0.268	89(6)	0.56	56(6)	0.527	27(5)	0.435	405(9)
OsGLR9.1	Os09g0428300	II	0.071	3(2)	0.048	3(2)	0.058	2(2)	0.096	1(1)	0.131	3(2)
OsGLR9.2	Os09g0428600	II	0.895	1366(2)	0.128	97(2)	0.937	176(2)	0.176	13(1)	0.691	1681(3)
OsGLR9.3	Os09g0429000	II	0.639	1160(3)	0.195	160(1)	0.616	119(1)	0.284	23(1)	0.546	1487(4)
OsGLR9.4	Os09g0429200	II	0.994	1762(0)	0.395	191(7)	0.88	151(5)	0.481	26(4)	0.821	2182(4)
OsGLR9.5	Os09g0429400	II	0.792	1077(7)	0.233	139(2)	0.641	118(1)	0.284	18(1)	0.649	1374(5)
OsGLR9.6	Os09g0429500	II	0.332	260(6)	0.127	87(2)	0.392	47(4)	0.207	17(1)	0.34	413(7)
OsGLR9.8	Os09g0431200	II	0.276	145(8)	0.146	63(3)	0.319	27(7)	0.427	18(5)	0.313	253(11)
OsGLR6.3	Os06g0188600	III	0	1(1)	0	1(1)	0	1(1)	0	1(1)	0	1(1)
OsGLR6.4	Os06g0188700	III	0.525	257(13)	0.452	157(14)	0.56	49(13)	0.711	40(6)	0.552	463(16)
OsGLR6.5	Os06g0188800	III	0.158	70(12)	0.315	52(9)	0.524	40(17)	0.467	22(6)	0.254	130(14)
OsGLR6.6	Os06g0189100	III	0.503	427(17)	0.467	163(11)	0.813	91(8)	0.6	37(5)	0.546	699(16)
OsGLR6.7	Os06g0190000	III	0.132	39(6)	0.256	28(5)	0.091	13(3)	0.232	10(5)	0.218	66(9)
OsGLR6.8	Os06g0190500	III	0.559	101(11)	0.315	31(7)	0.36	11(3)	0.354	12(5)	0.503	132(12)
OsGLR6.9	Os06g0190700	III	0.446	226(13)	0.242	101(3)	0.292	33(3)	0.346	24(2)	0.414	376(11)
OsGLR6.10	Os06g0190800	III	0.261	224(7)	0.23	101(4)	0.293	36(2)	0.4	26(3)	0.322	400(7)
OsGLR2.1	Os02g0117500	IV	0.141	69(5)	0.117	36(3)	0.304	13(4)	0.3	13(2)	0.196	117(5)
OsGLR4.1	Os04g0585200	IV	0.071	10(3)	0.042	6(2)	0.212	6(3)	0.279	7(5)	0.133	11(4)
OsGLR6.11	Os06g0246600	IV	0.415	196(17)	0.119	29(3)	0.387	38(9)	0.517	17(9)	0.334	238(12)
OsGLR6.12	Os06g0680500	IV	0.11	65(6)	0.162	42(4)	0.21	15(4)	0.327	13(5)	0.193	122(8)
OsGLR7.1	Os07g0103100	IV	0.185	100(7)	0.165	62(8)	0.13	13(2)	0.218	11(4)	0.218	174(10)
OsGLR7.2	Os07g0522600	IV	0.224	182(5)	0.255	88(4)	0.115	18(4)	0.218	15(2)	0.276	306(8)
OsGLR9.9	Os09g0485700	IV	0.212	55(7)	0.055	15(2)	0.447	29(10)	0.325	10(7)	0.256	88(8)
Mean					0.366875	342.1(7.7）	0.213167	76.2(4.8)	0.409042	47.8(5.2)	0.352375	17.8(4.0)	0.368375	476.4(8.4)
EH and gcHapN (major gcHapN) are Shannon’s equitability, and all the gcHaps number (major gcHaps present in >1% rice accessions and 1 gcHap) of the 3KRG, respectively.

## Sheet: Supplementary Data 5
Supplementary Data 5. The Nei’s genetic identity among five major populations calculated from the gcHap data of rice OsGLR genes.
Gene name	Gene category	Nei’s genetic identity (INei) among five major rice populations of 3KRG
		XI-GJ	Aus-XI	Aus-GJ	XI-Bas	Aus-Bas	GJ-Bas	XI-Adm	Adm-GJ	Aus-Adm	Adm-Bas
OsGLR2.2	X-G divergent	0.0610412	0.0743719	0.0259018	0.0636473	0.17286	0.956127	0.604931	0.532695	0.215813	0.558367
OsGLR6.1	Conserved	0.998844	0.864622	0.839877	0.999652	0.853793	0.999504	0.994579	0.988741	0.910212	0.992056
OsGLR6.2	Conserved	1	1	1	1	1	1	1	1	1	1
OsGLR9.7	X-G divergent	0.0181337	0.468036	0.0284132	0.00709366	0.0251642	0.607871	0.728897	0.535214	0.535425	0.450909
OsGLR9.1	X-G divergent	0.0184214	0.999874	0.0179883	0.0109571	0.0105165	0.99922	0.673811	0.749903	0.673287	0.744584
OsGLR9.2	X-G divergent	0.0656528	0.782174	0.0868432	0.0643209	0.0857167	0.998466	0.120795	0.974326	0.13621	0.973214
OsGLR9.3	X-G divergent	0.0267477	0.0992154	0.0121766	0.0256281	0.0118404	0.997164	0.201153	0.943966	0.179683	0.94146
OsGLR9.4	X-G divergent	0.0779673	0.074238	0.0676948	0.0781068	0.0695465	0.985321	0.0806268	0.91165	0.14614	0.916664
OsGLR9.5	X-G divergent	0.0215671	0.0561022	0.0226364	0.0196449	0.0232679	0.967067	0.14701	0.926799	0.232897	0.917937
OsGLR9.6	X-G divergent	0.0127438	0.450016	0.0214191	0.00873052	0.0195299	0.99839	0.447207	0.842221	0.357838	0.839718
OsGLR9.8	X-G divergent	0.0206276	0.457959	0.0296783	0.00940979	0.0225561	0.625127	0.633149	0.712618	0.456298	0.512598
OsGLR6.3	Conserved	1	1	1	1	1	1	1	1	1	1
OsGLR6.4	X-G divergent	0.0453353	0.0434291	0.00109027	0.0496929	0.0597808	0.0373279	0.585668	0.246771	0.491426	0.0831976
OsGLR6.5	Other	0.738209	0.231568	0.22128	0.170798	0.0853733	0.71032	0.93816	0.798458	0.42473	0.292156
OsGLR6.6	X-G divergent	0.0743916	0.11458	0.0369949	0.051886	0.0813296	0.611046	0.742211	0.301966	0.218399	0.328839
OsGLR6.7	X-G divergent	0.055911	0.998307	0.0392921	0.113238	0.0951261	0.669787	0.935962	0.214164	0.929095	0.258225
OsGLR6.8	X-G divergent	0.124511	0.0913454	0.300487	0.130107	0.0682635	0.592233	0.327247	0.737394	0.624233	0.572931
OsGLR6.9	X-G divergent	0.139766	0.221052	0.512855	0.234538	0.926707	0.568498	0.431438	0.596263	0.91383	0.847431
OsGLR6.10	X-G divergent	0.079214	0.0414299	0.00946314	0.173828	0.0437198	0.537752	0.602697	0.409595	0.524342	0.56367
OsGLR2.1	X-G divergent	0.128111	0.903825	0.413441	0.0613231	0.373468	0.962523	0.622135	0.806842	0.81249	0.766408
OsGLR4.1	X-G divergent	0.102019	0.264198	0.772522	0.525099	0.723147	0.150282	0.704856	0.58978	0.722129	0.627592
OsGLR6.11	Other	0.740879	0.642538	0.970885	0.97076	0.572857	0.662173	0.796184	0.967756	0.935958	0.713622
OsGLR6.12	X-G divergent	0.0296868	0.948457	0.332736	0.134892	0.232717	0.343625	0.880602	0.466405	0.975119	0.365017
OsGLR7.1	X-G divergent	0.150794	0.976851	0.0390919	0.191501	0.0720669	0.971382	0.872162	0.508016	0.826794	0.537786
OsGLR7.2	X-G divergent	0.343059	0.0808301	0.160014	0.0477236	0.0378537	0.00906991	0.877316	0.501377	0.423821	0.273205
OsGLR9.9	X-G divergent	0.0173886	0.0594766	0.521609	0.0396697	0.562197	0.956142	0.448766	0.715571	0.622847	0.751451
XI, Xian/indica; GJ, Geng/japonica; Bas, Basmati; Adm, Admixtures.

## Sheet: Supplementary Data 6
Supplementary Data 6. Comparisons in genetic diversity of the 24 polymorphic OsGLR genes between the landraces (LANs) and modern varieties (MVs) of populations Xian and Geng.
Gene name	Gene_ID	Xian (indica)							Artificial selection effect	Geng (japonica)							Artificial selection effect
		LANs		MVs		MVs - LANs		statistical significance		LANs		MVs		MVs - LANs		Statistical significance
		EH	gcHapN	EH	gcHapN	EH	gcHapN			EH	gcHapN	EH	gcHapN	EH	gcHapN
OsGLR2.1	Os02g0117500	0.177	32	0.233	29	0.056	-3	*	up	0.098	17	0.151	13	0.053	-4	ns
OsGLR2.2	Os02g0787600	0.386	89	0.44	62	0.054	-27	ns		0.349	44	0.477	35	0.128	-9	**	up
OsGLR4.1	Os04g0585200	0.077	7	0.081	6	0.004	-1	ns		0.044	4	0.035	3	-0.009	-1	ns
OsGLR6.1	Os06g0155000	0.031	4	0.027	3	-0.004	-1	ns		0.012	3	0	1	-0.012	-2	ns
OsGLR6.4	Os06g0188700	0.392	109	0.554	98	0.162	-11	**	up	0.636	103	0.475	41	-0.161	-62	**	down
OsGLR6.5	Os06g0188800	0.255	35	0.389	34	0.134	-1	**	up	0.368	33	0.395	24	0.027	-9	ns
OsGLR6.6	Os06g0189100	0.588	196	0.709	140	0.121	-56	**	up	0.603	105	0.49	44	-0.113	-61	*	down
OsGLR6.7	Os06g0190000	0.115	25	0.164	21	0.049	-4	*	up	0.263	19	0.264	12	0.001	-7	ns
OsGLR6.8	Os06g0190500	0.312	60	0.367	35	0.055	-25	ns		0.305	21	0.27	11	-0.035	-10	ns
OsGLR6.9	Os06g0190700	0.423	113	0.507	74	0.084	-39	**	up	0.268	46	0.314	27	0.046	-19	ns
OsGLR6.10	Os06g0190800	0.23	91	0.326	61	0.096	-30	**	up	0.299	55	0.271	24	-0.028	-31	ns
OsGLR6.11	Os06g0246600	0.502	112	0.474	66	-0.028	-46	ns		0.109	12	0.15	8	0.041	-4	ns
OsGLR6.12	Os06g0680500	0.202	35	0.166	24	-0.036	-11	ns		0.167	26	0.19	12	0.023	-14	ns
OsGLR7.1	Os07g0103100	0.266	51	0.385	38	0.119	-13	**	up	0.335	33	0.42	24	0.085	-9	*	up
OsGLR7.2	Os07g0522600	0.232	80	0.325	52	0.093	-28	**	up	0.343	53	0.326	20	-0.017	-33	ns
OsGLR9.1	Os09g0428300	0.019	2	0.037	2	0.018	0	ns		0.012	3	0.042	3	0.03	0	ns
OsGLR9.2	Os09g0428600	0.895	587	0.93	275	0.035	-312	ns		0.188	52	0.12	15	-0.068	-37	ns
OsGLR9.3	Os09g0429000	0.862	538	0.873	249	0.011	-289	ns		0.324	89	0.271	33	-0.053	-56	ns
OsGLR9.4	Os09g0429200	0.9977	728	0.9975	325	-0.0002	-403	ns		0.477	102	0.45	38	-0.027	-64	ns
OsGLR9.5	Os09g0429400	0.862	515	0.872	233	0.01	-282	ns		0.337	74	0.275	27	-0.062	-47	ns
OsGLR9.6	Os09g0429500	0.367	132	0.408	70	0.041	-62	ns		0.175	49	0.18	19	0.005	-30	ns
OsGLR9.7	Os09g0431100	0.347	110	0.468	77	0.121	-33	**	up	0.243	39	0.366	32	0.123	-7	**	up
OsGLR9.8	Os09g0431200	0.3	72	0.337	46	0.037	-26	ns		0.166	31	0.235	20	0.069	-11	ns
OsGLR9.9	Os09g0485700	0.205	38	0.186	21	-0.019	-17	ns		0.056	9	0.115	9	0.059	0	ns
Mean		0.377	156.7	0.427	85	0.051	-71.7			0.257	42.6	0.262	20.6	0.004	-22
*, and * indicate the statistical significance at levels of P<0.05 and 0.01, respectively based on Z tests. Z0.01= ±2.33, Z0.05= ±1.96
EH and gcHapN are the Shannon’s equitability, and number of gcHaps identified.

## Sheet: Supplementary Data 7
Supplementary Data 7. Frequency shifts in the predominant gcHaps at 24 GLR genes between the landraces and modern varieties.
Gene name	Xian (indica)						Geng (japonica)
	predominant gcHap	Frequency in LANs	Frequency in MVs	MVs - LANs	statistical significance	ZEH value	predominant gcHap	Frequency in LANs	Frequency in MVs	MVs - LANs	statistical significance	ZEH value
OsGLR2.2	Hap1	0.348361	0.411585	0.0632247	*	1.9604	Hap3	0.365922	0.323741	-0.0421808	ns	-0.887985
OsGLR6.1	Hap1	0.954918	0.969512	0.0145942	ns	1.15192	Hap1	0.988827	1	0.0111732	ns	1.5
OsGLR9.7	Hap1	0.532787	0.442073	-0.0907137	**	-2.73137	Hap2	0.715084	0.618705	-0.0963788	*	-2.04613
OsGLR9.1	Hap1	0.971311	0.945122	-0.0261895	*	-1.96985	Hap2	0.986034	0.956835	-0.029199	ns	-1.75391
OsGLR9.2	Hap2	0.118852	0.0762195	-0.0426329	ns	-2.16266	Hap1	0.829609	0.899281	0.0696716	*	2.03657
OsGLR9.3	Hap2	0.144809	0.140244	-0.00456484	ns	-0.19652	Hap1	0.701117	0.769784	0.0686669	ns	1.55771
OsGLR9.4	Hap1	0	0.00609756	0.00609756	ns	1.66455	Hap1	0.418994	0.47482	0.0558257	ns	1.12356
OsGLR9.5	Hap2	0.113388	0.109756	-0.00363188	ns	-0.173613	Hap1	0.541899	0.719424	0.177525	**	3.68061
OsGLR9.6	Hap1	0.491803	0.490854	-0.00094962	ns	-0.0285881	Hap2	0.843575	0.841727	-0.0018488	ns	-0.0508048
OsGLR9.8	Hap1	0.519126	0.551829	0.0327036	ns	0.986872	Hap2	0.793296	0.769784	-0.0235119	ns	-0.569374
OsGLR6.4	Hap1	0.463115	0.314024	-0.14909	**	-4.60343	Hap2	0.103352	0.510791	0.407439	**	8.83832
OsGLR6.5	Hap1	0.61612	0.420732	-0.195389	**	-5.88523	Hap2	0.111732	0.489209	0.377477	**	8.23867
OsGLR6.6	Hap1	0.244536	0.170732	-0.0738038	**	-2.73846	Hap2	0.111732	0.489209	0.377477	**	8.23867
OsGLR6.7	Hap1	0.846995	0.804878	-0.0421165	ns	-1.67172	Hap2	0.480447	0.107914	-0.372533	**	-8.18054
OsGLR6.8	Hap1	0.456284	0.445122	-0.0111622	ns	-0.33763	Hap2	0.268156	0.589928	0.321772	**	6.50529
OsGLR6.9	Hap1	0.403005	0.323171	-0.0798347	**	-2.49854	Hap2	0.48324	0.129496	-0.353744	**	-7.67844
OsGLR6.10	Hap1	0.737705	0.625	-0.112705	**	-3.64033	Hap2	0.351955	0.71223	0.360275	**	7.22489
OsGLR2.1	Hap1	0.718579	0.692073	-0.0265061	ns	-0.875022	Hap2	0.879888	0.848921	-0.0309674	ns	-0.905096
OsGLR4.1	Hap1	0.860656	0.887195	0.0265394	ns	1.20332	Hap2	0.944134	0.964029	0.0198947	ns	0.951089
OsGLR6.11	Hap1	0.196721	0.411585	0.214864	**	7.02911	Hap1	0.829609	0.776978	-0.0526305	ns	-1.32484
OsGLR6.12	Hap1	0.687158	0.807927	0.120768	**	4.18389	Hap2	0.793296	0.733813	-0.0594831	ns	-1.40081
OsGLR7.1	Hap1	0.598361	0.344512	-0.253848	**	-7.65339	Hap2	0.379888	0.179856	-0.200032	**	-4.45847
OsGLR7.2	Hap1	0.693989	0.591463	-0.102526	**	-3.22002	Hap2	0.388268	0.561151	0.172883	**	3.46425
OsGLR9.9	Hap1	0.696721	0.771341	0.0746202	**	2.54169	Hap2	0.938547	0.884892	-0.0536554	ns	-1.89244
Mean		0.517304	0.48971	-0.0275938	ns	-0.819359		0.593692	0.639688	0.0459964	ns	0.92545
*, and * indicate the statistical significance at levels of P<0.05 and 0.01, respectively based on Z tests. Z0.01= ±2.33, Z0.05= ±1.96
The population size was 732 and 328 for populations LANs-Xian and MVs-Xian, and 358 and 139 for populations LANs-Geng and MVs-Geng, respectively.

## Sheet: Supplementary Data 8
Supplementary Data 8. Phenotypic comparisons between the predominant gcHap and the unfavorable gcHap at 24 polymorphic GLR genes for 15 agronomic traits in the 3KRG accessions.
Gene_name	DTH (day)	PH (cm)	FLL (cm)	FLW (cm)	PN (count)	PL (cm)	CN (count)	CL (cm)	GL (mm)	GW (mm)	GLWR (ratio)	TGW (g)	LRI (%)	SH (cm)	LL (mm)	Total
OsGLR2.1	√								√	√	√					4
OsGLR2.2								√	√							2
OsGLR4.1	√	√		√	√				√	√	√	√				8
OsGLR6.1	√		√		√	√			√			√	√			7
OsGLR6.4		√	√			√		√						√	√	6
OsGLR6.5	√				√			√				√				4
OsGLR6.6	√		√					√						√		4
OsGLR6.7	√	√			√	√	√		√		√				√	8
OsGLR6.8																0
OsGLR6.9	√				√	√	√		√		√				√	7
OsGLR6.10	√			√				√	√		√					5
OsGLR6.11	√		√	√				√						√	√	6
OsGLR6.12	√				√							√				3
OsGLR7.1	√	√	√					√				√				5
OsGLR7.2	√			√	√	√	√									5
OsGLR9.1	√	√	√	√	√		√	√	√	√	√	√	√	√	√	14
OsGLR9.2		√	√	√	√		√	√	√	√	√	√	√	√	√	13
OsGLR9.3	√	√	√	√	√		√			√		√	√	√	√	11
OsGLR9.4	√	√	√	√	√	√		√	√				√		√	10
OsGLR9.5			√		√		√			√		√	√	√	√	8
OsGLR9.6	√				√	√				√	√					5
OsGLR9.7																0
OsGLR9.8																0
OsGLR9.9		√	√	√	√	√	√	√	√	√	√	√	√	√	√	14
Total	16	9	11	9	14	8	8	11	11	8	9	10	7	8	10	149
The checkmark (√) indicates a significant difference in this trait between the predominant and unfavorable gcHaps at specific GLR loci in the 3KRG accessions.
